# Supplementary material for: Combination of Pembrolizumab with Electrochemotherapy in Cutaneous Metastases from Melanoma: A Comparative Retrospective Study from the InspECT and Slovenian Cancer Registry
Source: Cancers (Basel). 2021 Aug 25;13(17):4289. doi: 10.3390/cancers13174289 (PMC8428335; doi:10.3390/cancers13174289)
Supplement: Supplementary file 1 [file cancers-13-04289-s001.zip]

Archive with 1 entries (1 files):
- cancers-1309227-supplementary.pdf
